# Supplementary material for: Protective Effect of Alpinia oxyphylla Fruit against tert-Butyl Hydroperoxide-Induced Toxicity in HepG2 Cells via Nrf2 Activation and Free Radical Scavenging and Its Active Molecules
Source: Antioxidants (Basel). 2022 May 23;11(5):1032. doi: 10.3390/antiox11051032 (PMC9137508; doi:10.3390/antiox11051032)
Supplement: Supplementary file 1 [file antioxidants-11-01032-s001.zip]

Archive with 1 entries (1 files):
- antioxidants-1725483-supplementary.pdf
